# Supplementary material for: Bre1-dependent H2B ubiquitination promotes homologous recombination by stimulating histone eviction at DNA breaks
Source: Nucleic Acids Res. 2018 Oct 10;46(21):11326–39. doi: 10.1093/nar/gky918 (PMC6265479; doi:10.1093/nar/gky918)
Supplement: Supplementary Data [file gky918_supplemental_files.zip]

Archive with 3 entries (3 files):
- Supplementary Figures and legends.pdf
- Supplementary Table 1.pdf
- Supplementary Table 2.xlsx
