# Supplementary material for: Bre1-dependent H2B ubiquitination promotes homologous recombination by stimulating histone eviction at DNA breaks
Source: Nucleic Acids Res. 2018 Oct 10;46(21):11326–39. doi: 10.1093/nar/gky918 (PMC6265479; doi:10.1093/nar/gky918)
Supplement: Supplementary Data [file gky918_supplemental_files.zip › Supplementary Table 2.xlsx]

## Sheet: DNA repair
	Supplementary Table 2. The relative expression of DNA damage reseponse-related genes in WT and bre1Δ mutant cells
	NHEJ	fold change	p-value		Mismatch repair	fold change	p-value		Cyclins	fold change	p-value		HR	fold change	p-value
	DNL4	1.01849	0.827306		HSM3	0.989905	0.900488		CLB1	1.03129	0.924096		RAD51	1.18694	0.0817973
	LIF1	0.841331	0.130377		MLH1	1.07715	0.410126		CLB2	1.41257	0.00106202		RAD52	1.20142	0.0514504
	MRE11	1.05215	0.644716		MLH2	1.22642	0.0641333		CLB3	0.739727	0.000712772		RAD54	1.01117	0.918435
	NEJ1	0.642799	1.48082e-06		MLH3	0.877976	0.12152		CLB4	1.55995	0.0212251		RAD55	0.797984	0.344792
	POL4	1.94861	1.48102e-08		MSH1	0.869764	0.310107		CLB5	0.775255	0.141123		RAD57	0.797613	0.00976626
	RAD27	1.09173	0.522475		MSH2	1.1122	0.400188		CLB6	1.14471	0.900784		RAD59	1.14219	0.522783
	RAD50	1.18632	0.127328		MSH3	1.63829	0.00452051		CLN1	0.440856	2.58851e-17		YEN1	0.781981	0.0229804
	XRS2	1.11452	0.321738		MSH6	0.917371	0.412414		CLN2	0.327615	8.57226e-10
	YKU70	0.878328	0.330341		PMS1	0.867931	0.300631		CLN3	0.917867	0.630744
	YKU80	0.932787	0.516739
	DNA damage checkpoint	fold change	p-value		Histone-related	fold change	p-value		Post-replication repair	fold change	p-value		Response to DNA damage	fold change	p-value
	CHK1	1.04263	0.643273		ASF1	1.16687	0.505555		MMS2	1.14679	0.0436234		CKA1	1.3712	0.000553303
	DDC1	0.964043	0.843067		CHZ1	0.565774	2.7903e-20		RAD18	1.00965	0.946133		CKA2	1.20963	0.00434233
	DUN1	0.889578	0.313632		HHF1	0.857267	0.00124552		RAD30	1.07667	0.566639		CKB1	1.06071	0.369937
	MEC1	1.4075	0.000267688		HHF2	0.759933	1.8095e-09		RAD5	1.08634	0.549694		CKB2	1.07562	0.262332
	MEC3	0.872755	0.22146		HHO1	1.0097	0.906736		RAD6	1.15165	0.177025		DDR48	1.68067	5.45208e-24
	RAD17	1.00938	0.940405		HHT1	0.854057	0.00080745		REV1	0.792317	0.0522642		HNT3	0.441335	0.000245211
	RAD24	1.08431	0.532662		HHT2	0.881264	0.00548593		REV3	1.08631	0.380681		HUG1	2.87759	0.00331848
	RAD53	1.44815	0.0560043		HIR1	1.55579	0.00517931		REV7	0.821951	0.160803		SLX5	1.31989	0.00101973
	RAD9	1.08143	0.554675		HIR2	0.919921	0.52663						SLX8	1.10341	0.25795
	TEL1	1.2801	0.00256824		HIR3	1.39145	0.00051883
	LCD1	1.16511	0.258321		HTA1	0.708509	8.64258e-14
					HTA2	0.679323	2.41029e-15
					HTB1	0.956273	0.336527
					HTB2	0.870394	0.0106357
					RTF1	0.994834	0.974677
	DNA repair	fold change	p-value		BER or NER factors	fold change	p-value		Chromatin remodelling, assembly or silencing factors	fold change	p-value		Chromatin remodelling, assembly or silencing factors	fold change	p-value
	CCE1	0.793995	0.0165143		ABF1	0.429263	2.32148e-22		ARP4	0.787604	0.000563398		SNF2	1.12591	0.213309
	CSM2	1.0747	0.820207		APN1	1.00946	0.948542		CAC2	1.06823	0.638646		SNF5	1.31278	0.0607807
	DIN7	0.948326	0.786558		APN2	0.784	0.16273		DPB4	1.19694	0.157266		SNF6	0.893638	0.177358
	EXO1	0.855145	0.242731		MAG1	0.891984	0.16199		ESC1	1.00071	0.985183		STH1	0.869806	0.0754328
	IXR1	0.848203	0.0088032		MET18	1.14774	0.106093		ESC2	0.674115	4.30425e-06		ARP8	1.11453	0.110346
	KRE29	0.906188	0.594628		NTG1	0.876841	0.114539		FUN30	1.32982	0.189291		IES1	0.920572	0.296047
	MGM101	0.849251	0.0299615		NTG2	1.12648	0.240958		IOC2	1.43794	0.00117975		IES2	0.810117	0.00572504
	MGT1	0.675568	3.76935e-05		RAD1	0.912607	0.229425		IOC3	1.16009	0.139613		IES3	1.30666	0.0127145
	MMS21	1.33086	0.151462		RAD10	1.04062	0.759509		IOC4	0.663622	1.65314e-07		IES4	0.787907	0.0138924
	MMS22	1.1396	0.330173		RAD14	0.852116	0.112807		ISW1	0.949104	0.647974		IES5	1.12663	0.23341
	NSE1	1.01389	0.881058		RAD16	0.974768	0.857676		ISW2	0.994377	0.940962		IES6	0.862084	0.198123
	NSE3	0.536799	2.91119e-11		RAD2	0.880872	0.189717		ITC1	1.52682	5.53723e-06		INO80	0.935712	0.323297
	NSE4	0.808846	0.205128		RAD23	1.14729	0.0598345		NHP6A	0.751044	0.0712219		NHP10	0.709646	0.00015049
	NSE5	1.10785	0.460277		RAD26	0.820877	0.0228128		NHP6B	0.662061	0.00121269
	OGG1	1.4358	0.236574		RAD28	1.0753	0.473605		RLF2	1.24599	0.28959
	PHR1	1.02523	0.680749		RAD3	1.03482	0.790038		RSC1	0.919014	0.448347
	PSO2	0.853269	0.119583		RAD33	0.894381	0.487981		RSC2	1.27069	0.0138228
	PSY3	1.00997	0.997434		RAD34	0.799103	0.0335945		RSC30	1.21619	0.0469778
	RDH54	1.13085	0.210124		RAD4	0.945375	0.448632		RSC8	1.1845	0.0367398
	RTT101	0.951419	0.680349		RAD7	1.1454	0.103492		RTT102	1.29105	0.0243214
	RTT107	1.20484	0.246636						SFH1	0.891554	0.0494635
	SAE2	1.0058	0.99861						SIR1	1.19598	0.188068
	SAW1	0.98543	0.942759						SIR2	1.29369	0.0369305
	SHU1	1.35851	0.293437						SIR3	1.09362	0.29435
	SHU2	0.667375	0.0215027						SIR4	1.05447	0.605589
	SIS2	1.30748	0.00134037											fold change>=2	p value<0.05
	TDP1	0.89088	0.29565											fold change<=0.5	p value<0.05
	TPP1	0.719649	0.00326084
	UNG1	1.34603	0.163593
	Replication	fold change	p-value		Replication	fold change	p-value
	CDC45	1.10205	0.727496		POL32	1.25637	0.228152
	CDC7	1.49244	0.000428805		PRI2	0.719489	0.000108617
	CDC9	1.18685	0.224094		PSF1	1.13744	0.403894
	CSM3	1.22309	0.0854856		PSF2	1.02816	0.839441
	CTF4	1.23733	0.0481239		PSF3	1.03291	0.859438
	DNA2	1.5467	0.00047166		RFA1	1.2827	0.000856005
	DPB11	1.01069	0.946773		RFA2	1.03687	0.744164
	DPB2	1.33737	0.118451		RFA3	0.992639	0.940383
	DPB3	0.903287	0.37242		RFC1	1.08972	0.311627
	ELG1	1.14903	0.38999		RFC2	1.16483	0.0414333
	HCS1	0.999178	1		RFC3	1.36236	0.0328938
	HFM1	0.756743	0.0775008		RFC4	1.33491	0.206702
	MCM10	1.03756	0.804091		RFC5	1.00921	0.942604
	MCM2	1.76484	7.55632e-07		RNR3	1.24757	0.230266
	MCM3	1.08207	0.51781		RRM3	1.02646	0.884876
	MCM4	1.06871	0.406922		RVB1	1.29138	0.000195619
	MCM5	1.1465	0.16168		RVB2	1.39406	1.32402e-05
	MCM6	1.27767	0.105914		SEN1	1.5159	2.73016e-06
	MCM7	1.08741	0.492164		SLD2	1.13179	0.551908
	MGS1	0.753256	0.0887421		SLD3	1.09166	0.564563
	MMS1	1.0467	0.707089		SLD5	0.717469	0.0452449
	MPH1	1.05321	0.502935		SLX1	0.858114	0.2017
	MRC1	1.27638	0.065525		SLX4	0.967727	0.802004
	MUM2	0.755459	0.000375796		TAH11	1.23076	0.189715
	PIF1	1.05112	0.645774		TOF1	1.26641	0.162053
	POL1	0.721168	0.0135203
	POL2	1.50838	1.60013e-05
	POL3	1.02623	0.845076
	POL30	0.82262	0.0658562
	POL31	1.08389	0.327483
